# Supplementary material for: Expanding deep phenotypic spectrum associated with atypical pathogenic structural variations overlapping 15q11–q13 imprinting region
Source: Brain Behav. 2024 Apr 14;14(4):e3437. doi: 10.1002/brb3.3437 (PMC11016631; doi:10.1002/brb3.3437)
Supplement: Supplementary file 3 — Table S1 Molecular genetic study of eight patients in the Bangladeshi cohort Table S2 ddPCR probes for validation Table S3 PWS/AS breakpoints and genes [file BRB3-14-e3437-s001.xlsx]

## Sheet: Table 1
				Table 1. Molecular genetic study of eight patients in the Bangladeshi cohort
Patients	Chr	Start (hg38)	End (hg38)	CNV size (bp)	CNV Type	Chromosomal band	Bangladeshi frequency (8)	Canada control frequency (9692)	Disease diagnosed	Clinical Significance
Patient 1	15	23443796	28289373	4845577	Duplication	15q11.2q13.1	0.25	0	15q duplication	Pathogenic
Patient 2	15	23040386	28314382	5273996	Deletion	15q11.2q13.1	0.75	0	Prader-Willi_syndrome	Pathogenic
Patient 3	15	22777707	28736935	5959228	Deletion	15q11.2q13.1	0.75	0	Prader-Willi_syndrome	Pathogenic
Patient 4	15	20802382	28371148	7568766	Duplication	15q11.2q13.1	0.25	0	15q duplication	Pathogenic
Patient 5	15	22600362	28760485	6160123	Deletion	15q11.2q13.1	0.75	0	Prader-Willi_syndrome	Pathogenic
Patient 6	15	22777709	28314382	5536673	Deletion	15q11.2q13.1	0.75	0	Prader-Willi_syndrome	Pathogenic
Patient 7	15	23370968	28295115	4924147	Deletion	15q11.2q13.1	0.75	0	Angelman_syndrome	Pathogenic
Patient 8	15	22767454	28295115	5527661	Deletion	15q11.2q13.1	0.75	0	Angelman_syndrome	Pathogenic

## Sheet: Table 2
Table 2. ddPCR probes for validation			Validation by ddPCR
Patients	CNV type	Chromosomal band	Chromosomal position (hg38)	CNV validation probe	Log intensity data supports true/false CNV
Patient 1	Duplication	15q11.2q13.1	chr15:23443797-28289373	SNHG14 (Hs05375107_cn)	True CNV
Patient 2	Deletion	15q11.2q13.1	chr15:22838642-28314382	SNHG14 (Hs05375107_cn)	True CNV
Patient 3	Deletion	15q11.2q13.1	chr15:22777709-28736935	SNHG14 (Hs05375107_cn)	True CNV
Patient 4	Duplication	15q11.2q13.1	chr15:23370969-28371148	SNHG14 (Hs05375107_cn)	True CNV

## Sheet: Table 3
Table 3. PWS/AS breakpoints and genes
Patients	Chr	Start (hg38)	End (hg38)	CNV size (bp)	CNV Type	Gene, Pseudogene and snoRNAs symbol*	Prospective total number of genes, Pseudogene and snoRNAs	Approximate number of disrupted imprinted genes	Approximate number of disrupted non-imprinted genes	Non-imprinted protein coding gene symbol
Patient 1 (Dup 15q Syndrome)	15	23443796	28289373	4845577	Duplication	SNORD115-6,ENSG00000286884,SNORD115-8,SNORD115-2,SNORD115-5,SNORD115-47,SNORD115-48,RPL5P1,SNORD115-32,SNORD115-34,SNORD115-29,SNORD115-25,SNORD115-27,SNORD115-26,RNU6-741P,SNORD115-43,SNORD115-42,SNORD115-45,SNORD115-44,SNORD115-41,SNORD115-40,SNORD115-39,SNORD115-35,NPAP1,ENSG00000261529,ENSG00000287922,ENSG00000258594,ATP10A-DT,SNORD115-10,SNORD115-12,SNORD115-11,SNORD115-21,ENSG00000280234,SN…	114	15	6	HERC2, OCA2, GOLGA6L2, GABRG3 ,GABRB3, GABRA5
Patient 2 (PWS)	15	23040386	28314382	5273996	Deletion	SNORD115-6,ENSG00000286884,SNORD115-8,SNORD115-2,SNORD115-5,SNORD115-47,SNORD115-48,RPL5P1,SNORD115-32,ELMO2P1,SNORD115-34,SNORD115-29,SNORD115-25,SNORD115-27,SNORD115-26,RNU6-741P,SNORD115-43,SNORD115-42,SNORD115-45,SNORD115-44,SNORD115-41,SNORD115-40,SNORD115-39,SNORD115-35,NPAP1,ENSG00000261529,ENSG00000273756,ENSG00000287922,ABCB10P1,ENSG00000259414,ENSG00000258594,ATP10A-DT,SNORD115-10,SNORD…	129	15	10	HERC2, OCA2, GOLGA6L2, GABRG3 ,GABRB3, GABRA6, GOLGA6L2, GOLGA8S, GOLGA6L26, GOLGA6L1
Patient 3 (PWS)	15	22777707	28736935	5959228	Deletion	SNORD115-6,ENSG00000286884,SNORD115-8,SNORD115-2,GOLGA6L24P,SNORD115-5,SNORD115-47,SNORD115-48,RPL5P1,SNORD115-32,ELMO2P1,SNORD115-34,SNORD115-29,SNORD115-25,SNORD115-27,SNORD115-26,RNU6-741P,MIR4509-2,SNORD115-43,SNORD115-42,SNORD115-45,SNORD115-44,SNORD115-41,GOLGA6L25P,SNORD115-40,SNORD115-39,SNORD115-35,NPAP1,Metazoa_SRP,NIPA1,NIPA2,ENSG00000261529,ENSG00000273756,ENSG00000287922,ABCB10P1,ABC…	154	15	17	GOLGA6L24, GOLGA6L25, NIPA1, NIPA2, TUBGCP5, HERC2, CYFIP1, GABRG3, GABRB3, OCA2, GABRA5, GOLGA8S, GOLGA8M, GOLGA8G, GOLGA8F, GOLGA6L2, GOLGA6L1
Patient 4 (Dup 15q Syndrome)	15	20802382	28371148	7568766	Duplication	SNORD115-6,ENSG00000286884,SNORD115-8,SNORD115-2,GOLGA6L24P,SNORD115-5,SNORD115-47,SNORD115-48,ENSG00000259025,RPL5P1,SNORD115-32,ELMO2P1,SNORD115-34,SNORD115-29,SNORD115-25,SNORD115-27,SNORD115-26,RNU6-741P,OR11K1P,OR4N4,SNORD115-43,SNORD115-42,SNORD115-45,SNORD115-44,SNORD115-41,SNORD115-40,SNORD115-39,SNORD115-35,MIR1268A,NPAP1,IGHV4OR15-8,NIPA1,NIPA2,ENSG00000261529,ENSG00000259214,ENSG000002…	219	15	24	GOLGA6L24, OR4N4, IGHV4OR15-8, NIPA1, NIPA2, IGHD2OR15-2B, POTEB, TUBGCP5, POTEB2, POTEB3, HERC2, GOLGA6L22, IGHD5OR15-5B, CYFIP1, GABRG3, GABRB3, OCA2, GABRA5, GOLGA8S, IGHD1OR15-1B, GOLGA6L2, GOLGA6L1, IGHV1OR15-1, OR4M2
Patient 5 (PWS)	15	22600362	28760485	6160123	Deletion	SNORD115-6,ENSG00000286884,SNORD115-8,SNORD115-2,GOLGA6L24P,SNORD115-5,SNORD115-47,SNORD115-48,RPL5P1,SNORD115-32,ELMO2P1,SNORD115-34,SNORD115-29,SNORD115-25,SNORD115-27,SNORD115-26,RNU6-741P,MIR4509-2,SNORD115-43,SNORD115-42,SNORD115-45,SNORD115-44,SNORD115-41,GOLGA6L25P,SNORD115-40,SNORD115-39,SNORD115-35,NPAP1,Metazoa_SRP,NIPA1,NIPA2,ENSG00000261529,ENSG00000273756,ENSG00000287922,RN7SL495P,AB…	163	15	17	GOLGA6L24P, GOLGA6L25P, NIPA1, NIPA2, TUBGCP5, HERC2, CYFIP1, GABRG3, GABRB3, OCA2, GABRA5, GOLGA8S, GOLGA8M, GOLGA8G, GOLGA8F, GOLGA6L2, GOLGA6L1
Patient 6 (PWS)	15	22777709	28314382	5536673	Deletion	SNORD115-6,ENSG00000286884,SNORD115-8,SNORD115-2,SNORD115-5,SNORD115-47,SNORD115-48,RPL5P1,SNORD115-32,ELMO2P1,SNORD115-34,SNORD115-29,SNORD115-25,SNORD115-27,SNORD115-26,RNU6-741P,SNORD115-43,SNORD115-42,SNORD115-45,SNORD115-44,SNORD115-41,SNORD115-40,SNORD115-39,SNORD115-35,NPAP1,NIPA1,NIPA2,ENSG00000261529,ENSG00000273756,ENSG00000287922,ABCB10P1,ENSG00000259414,ENSG00000258594,ATP10A-DT,TUBGC…	134	15	13	NIPA1, NIPA2, TUBGCP5, HERC2, CYFIP1, GABRG3, GABRB3, OCA2, GABRA5, GOLGA8S, GOLGA8DP, GOLGA6L2, GOLGA6L1
Patient 7 (AS)	15	23370968	28295115	4924147	Deletion	SNORD115-6,ENSG00000286884,SNORD115-8,SNORD115-2,SNORD115-5,SNORD115-47,SNORD115-48,RPL5P1,SNORD115-32,SNORD115-34,SNORD115-29,SNORD115-25,SNORD115-27,SNORD115-26,RNU6-741P,SNORD115-43,SNORD115-42,SNORD115-45,SNORD115-44,SNORD115-41,SNORD115-40,SNORD115-39,SNORD115-35,NPAP1,ENSG00000261529,ENSG00000287922,ENSG00000258594,ATP10A-DT,SNORD115-10,SNORD115-12,SNORD115-11,SNORD115-21,ENSG00000280234,SN…	116	15	6	HERC2, GABRG3, GABRB3, OCA2, GABRA5, GOLGA6L2
Patient 8 (AS)	15	22767454	28295115	5527661	Deletion	SNORD115-6,ENSG00000286884,SNORD115-8,SNORD115-2,SNORD115-5,SNORD115-47,SNORD115-48,RPL5P1,SNORD115-32,ELMO2P1,SNORD115-34,SNORD115-29,SNORD115-25,SNORD115-27,SNORD115-26,RNU6-741P,SNORD115-43,SNORD115-42,SNORD115-45,SNORD115-44,SNORD115-41,SNORD115-40,SNORD115-39,SNORD115-35,NPAP1,NIPA1,NIPA2,ENSG00000261529,ENSG00000273756,ENSG00000287922,ABCB10P1,ENSG00000259425,ENSG00000259414,ENSG00000258594…	135	15	13	NIPA1, NIPA2, TUBGCP5, HERC2, CYFIP1, GABRG3, GABRB3, OCA2, GABRA5, GOLGA8S, GOLGA8DP, GOLGA6L2, GOLGA6L1
* In each breakpoint, approximately 15 imprinted genes were disrupted: MAGEL2, MKRN3, UBE3A, SNRPN, ATP10A, SNORD109A,SNORD109B, SNORD108, SNORD115-48,SNORD116, SNORD107, SNORD64,NPAP1, NDN, and SNURF.
https://www.geneimprint.com/
https://genome.ucsc.edu/
